# Supplementary material for: A molecular recombination map of Antirrhinum majus
Source: BMC Plant Biol. 2010 Dec 15;10:275. doi: 10.1186/1471-2229-10-275 (PMC3017841; doi:10.1186/1471-2229-10-275)
Supplement: Additional file 1 — Map positions, primers and restriction enzymes used to detect IDLE transposons and EST-based markers. [file 1471-2229-10-275-S1.XLS]

## Sheet: Hoja1
MARKER		PRIMER		enzyme	REMARKS
	EMBL ID	forward	reverse
Idle-01p23	FM992453	CCTTCGCATAACACATGGGGTAC	CCATGCGTTTCCTCGAAAATCACC	MITE	present in 165E only
018_5_03_k18	AJ802293	AAAGCGAGACGATGACGTGGTCC	GCTCAGTTTGATCCTCTACACTCTCG	Mse1	2 sites in 165E and 3 sites in Si50
BAC_ 73d09	FM986285	GGATACGTATGTGCACATACTCCTTGG	ATGAGTCGTCTAATTTGATTGTATCGTGG	Mnl1	site in Si50 only
Idle-71j19	FM992473	CAAGTGGAGGAGGAAATTCATGTGG	CGGTTTCGATATATGTTTCGGTCTGC	MITE	MITE present in 165E only
018_5_04_n01	AJ802708	CGATTAGATCAGAGATGGCTAAAG	CAAATCCAGACATACAAGGTAATAGTGC	Sau3A	2 sites in Si 50, 3 sites in 165E
Idle-6	FM992415	CTCCGTCATCTCAAAAGAGCACG	CCATGCGTTTCCTCGAAAATCACC	MITE	present in Si50 only
HIRZ	AY072736	TGCGTGTGTACAAATAGGAAAGAG	GCTCCTTTGGCGATTCATCTCTTG	Nde2	1 site in Si 50 and 2 sites in 165E
018_3_05_e10	AJ794444	GCAACCACTGTATCAACGGCCATTTC	CGTCAAATGAGCCACATTCTTGTCC	PsuI	site in Si50 only
018_3_05_l12	AJ794598	CTCGATCGCTCATGGCTAATTCC	CCAGCAGCTGCAGCCTAACATAAAGG	Nco	site in Si50 only
018_6_01_d20	AJ805499	CTGTTGATCAATGCCATCAACTTTG	GGTATGTTGGAAGGGCTTCTTCTG	Cfr13l	1 site in Si 50 and 2 sites in 165E
Idle-93o08	FM992497	GACTTACTCTCACGTATGCCAAAACC	CGGTTTCGATATATGTTTCGGTCTGC	MITE	present in 165E only
Idle-67l01	FM992482	CACAAAATAACCCATCAAAGCATCTCC	CCATGCGTTTCCTCGAAAATCACC	MITE	present in 165E only
TAP1	X57295	GCAGCATTCACCCTGCATTTTCTCC	CGAGTTCAAGTGAGAGGTGTATACC	Nci	1 site in 165E and 2 sites in Si50
018_5_10_p15	AJ804794	GTCCACCACTGAAGATCCTGTTCTC	GCAACAGTAGAACCAGCCTTAG	Mse1	1 site in Si 50 and 2 sites in 165E
018_5_02_c09	AJ801757	CTTGCATTTGTCACCCCATGTCTTC	CTTCTTGTACTCAGAGATGAGAAATTGG	no Si	amplifies 165E only
Idle-18b01	FM992506	CGAAAGCTGTAGAAATGGGATCATTCG	CCATGCGTTTCCTCGAAAATCACC	MITE	present in 165E only
Idle-88o20	FM992464	CGTGGCTGAATCTAAGAAACTTCACTTGC	CGGTTTCGATATATGTTTCGGTCTGC	MITE	present in 165E only
Idle-88i24	FM992458	GTTTGTAGAGCTCGAAGGACTGC	CGGTTTCGATATATGTTTCGGTCTGC	MITE	present in 165E only
018_3_06_d15	AJ794773	CCTTGCTCATCAGAACTATAAAACTGG	CATAGAGTTGTCTGGTCGTGACTGCAGG	Xba	site in 165E only
018_3_02_d13	AJ793379	GCAACTGGGATAGTGAAGAAGTTCC	GATTGATCGACACTACGATCAGACC	Ava1	site in Si50 only
018_1_08_o11	AMA558924	CCATATACTATGAATGGGTGGGCAG	CCAGATACCTCAAATTCAGATGGTGC	Hinf	site in Si50 only
018_3_01_b07	AJ792971	CGATTAACTGAAAATGCCTCCAAAAGC	GTGAATAATTCTTGTCTGCAGCTCAAGG	DraI	smaller fragment in 165E
018_2_06_e21	AJ790658	CTTGCACCACACTCACACGAACC	GAATCAATGACGCTTCTTCCCAACTGC	Eco RI	1 site in Si several sites in 165E
Idle-37	FM992446	GTGTGTGTACAAAACTCCCTTTATTTTCG	CCATGCGTTTCCTCGAAAATCACC	MITE	present in Si50 only
Idle-82g11	FM992469	GTCTCACTGACCAGGATCAAAACC	CCATGCGTTTCCTCGAAAATCACC	MITE	present in 165E only
Idle-3	FM992412	CGTGTTAAATGTTACACAACGGCATAAC	CCATGCGTTTCCTCGAAAATCACC	MITE	present in Si50 only
Idle-37m16	FM992512	GCATGCCCTATTGTCTGCATAAACG	CGGTTTCGATATATGTTTCGGTCTGC	MITE	present in 165E only
Idle-49f01	FM992483	GGCGTTTGAGTGATTAAATAGGCACTTC	CGGTTTCGATATATGTTTCGGTCTGC	Cfr13l	present in 165E only
018_1_09_n16	AJ559267	CTCAAAAACACACAGTGGATGGAACAAG	CTCCTTTACCCTCTCCATGTTCATCG	Hph1	site in Si50 only
Idle-91k22	FM992502	CGATACCCACATATTGACGCTGAG	CCATGCGTTTCCTCGAAAATCACC	MITE	present in 165E only
Idle-53c20	FM992489	CCACACTGGCACATGACATATTCG	CGGTTTCGATATATGTTTCGGTCTGC	MITE	present in 165E only
018_1_12_k13	AJ560201	GTCGAAGTTGTGTCCGTCGAAAACG	CCATTGCACGAGGTATCTTCAACG	Hpa2	site in Si50 only
018_6_04_j02	AJ806659	CTTGCCAAAAACCTGGCTCTGTTAGTG	GCTAGTCCGACACAGACAGTTG	HphI	site in 165E only
STY-L	AJ620906	GTTGGCTGGTCCAGACGACGAATGTG	CTTCAGACACAAAACCAGTTTCTTCTGG	Hinf	site in Si50 only
018_1_12_c18	AJ560074	CAGTGAACAATAACTGACCCATCAATGG	GAGTTGATTCAGCGACAGATCCAGATC	Mse1	1 site in Si50 and 2 sites in 165E
Idle-36	FM992445	GAACAGCCGTACGTGTACGGAC	CCATGCGTTTCCTCGAAAATCACC	MITE	present in Si50 only
AmYA4	AM422773	CTGGGCACTCAATCGTAAGGATG	GACCAAACTACAGGTGGTATAATGAC	Spe1	site in 165E only
018_6_04_i21	AJ806654	GTGAAGAAGGCTATCCTGGTGC	CAGAAAATGAGGAAATGAACACTACTTGTC	Apa1	site in Si50 only
At3g44600_COSII		GGACGACGAATGGCTGTAG	GGTGCATGTCAGCATGGATGAAG	DraI	site in Si50 only
Idle-1	FM992410	GATACGCCATTGTCTACAACATCGTC	CTGCCGTTTCGTACGAAATGGATCG	MITE	present in Si50 only
Idle-31b13	FM992456	CAACCCTTCAATGCCTAAAGGCAAG	CGGTTTCGATATATGTTTCGGTCTGC	MITE	present in 165E only
ZS89	AJ568130	CTTTGGGTCAAAACCTCAGAACAAGCAG	GTCAGAAGCTCTTCTCCACAAAAGTCAC	Sca	site in Si50 only
AmYA3	AM422772	CCTATGAATCACAATCTCACATACTGTCAC	CCTCAACACAATCTTACTCATCTGC	BpiI	site in 165E only
CDC2c	X97639	GGTCAAGTGGTCGCTCTGAAGA	ACTGAGATTTGTCCAGGGTGTCAA	Mse 1	site in Si50 only
018_4_10_c16	AJ800340	GTGGATTGGTCTGGTGTCGAATG	CAGATCCCGATTGATTGTCCTCAATG	Pst	site in Si50 only
Idle-14	FM992423	CGAACATATCGTACCGATTTCAGCATCC	CCATGCGTTTCCTCGAAAATCACC	SspI	fragment size 1590/1537 558 Si/ /604 JI;
018_5_09_g13	AJ804237	CAATTGTGTGACGTCGTCATCGCAGG	GTCAGTGCTTTTGAAGCGAAGTCTCC	Hinf	site in 165E only
018_6_11_a07	AJ808934	CTGAGAGTTCAGGTTCATGCAAATTGC	CCAACTGCAACACTTGGCATCAGGCTACC	indel	Si50 smaller
ZS168	AJ568063	CTAAAACAAGAGCTCAACAATCCTTACG	GTTGACGAAACTGTCCGAACGAATCTGG	Cfr13l	site in Si50 only
018_6_02_f20	AJ805889	ACGACGCCGTTGATTTCCAAATCAAGCC	ACCTTCGAATGCAGCCTCGCAATGCAAACG	Afl3	2 sites in Si50 and 3 sites in 165E
018_4_09_f06	AJ800042	GAAACTGATTGCCGAGCTTCAGAAGG	CTCCTAGATCTTATCGAGCTTGTCAGC	Apa1	site in 165E only
2xf8 (AP2-Lx)	FM877965	CATCACACTCTCAATGGAAAAC	CAAGCTTTAAGGATCATCTCCT	Afl3	site in Si50
018_5_01_a22	AJ801384	GTACACCGTCTTCGTCACACC	GCTAAATATGCAGGTGGCAACTCTG	EcoR1	site in 165E only
ZS157	AJ795662	CAAACATGGTCTTCCAGTTGCACATTGG	CCCACGTTGAGGAAGTGGTTGAATTTTG	Pvu2	site in Si50
ZS1	AJ568031	TCACCACAACTTATGCAACTGGA	ACATCGACATCTCCAGGACTATTGCAG	Ava1	site in 165E only
IB2	FM877964	GGTCTAGAAGGGGAGAGAGAGAAGGCC	CCTTGTTCTCCAGCTCATGGGTGTAAGC	Rsa	site in 165E only
Idle-67m10	FM992478	GGCGTTTGAGTGATTAAATAGGCACTTC	CGGTTTCGATATATGTTTCGGTCTGC	MITE	present in 165E only
ZS167	AJ568062	ATCTTTCGCCGCCTGAAGTCTAGC	GGTAATCCGGTGACTAATGTACCAAGA	Hinf	2 sites in Si50 and 3 sites in 165E
PLE	S53900	AAATGCTTTCCCAGTTGCTCAACTGC	TAT CAG GAG CTT GAG CTG CAC AAT GC	Rsa	3 sites in Si50 and 4 sites in 165E
COSII_At5g54310		GATCAAAATTAGAAGGATGCTAAACGATTC	GCAACTCATATTCCTTGGATTGAATCC	Mbo1	no site in Si50, 2 in 165E
AMFIL2	X76995	CCATTGCCTGATTGCAAATGATCCCTC	CCATGCGTTTCCTCGAAAATCACC	MITE	present in Si50 only
OCT		GCC TTA GTT CCA AAT CCA ATT CCT CC	CAA AAT GGC ATA GCT TGG CAG GAC G	Bse NI	present in 165E only
Idle-67i01	FM992481	GGTTTAGGATCACATTTTCCCCTTGC	GTGAAAATCTTGGCTTATGAAAACTCTGG	MITE	present in 165E only
018_1_08_j15	AJ558819	GCATACAAGAACCTACTATCTAAGC	CAGGTTATTTGGCTGGTTAGAGGAC	Cfr13	site in si50
Idle-28b14	FM992457	GCTAGCGACACTACCAAAGCAAC	CCATGCGTTTCCTCGAAAATCACC	MITE	present in 165E only
Idle-21	FM992430	CTAAGGCTCAGTTTGGTTCCCAGG	CGGTTTCGATATATGTTTCGGTCTGC	MITE	present in 165E only
GLO	X68831	GAACTCAAGCAACAGGCAGG	GCTCAATTTGCATGCTGTCA	Mse	2 sites in Si50 and 3 sites in 165E
STY	AJ620905	CAAGCAAAGGTTTGGTGATAATGCAGG	CCA CCA GCT GAA CCA TGA AGA ACT TGC	Dra I	present in 165E only
018_5_02_m22	AJ801986	GCACGAGGAGAAATTGCAGGTGG	GCTGATCAAATCTCCTCACCAAAGACC	indel	present in 165E only
BAC_78m08	FM986295	CTTCTCAGCAGTCTCCAGAACC	GAGTGAACAACAATTTGATACAGAGTG	Nhe	site in 165E only
Idle-46d24	FM992514	CATTTCGCTAATTCTCCAGCCTTCG	CCATGCGTTTCCTCGAAAATCACC	MITE	present in 165E only
Idle-5	FM992414	GTTCTATTTGGCTCATTAGCTAGCTGTC	GAAGAACTTGAATAACAATACGCTTGATATAC	MITE	present in Si50 only
018_1_09_e05	AJ559052	GATGAGGCAAACCACTTACTGATGC	CCTGAGTGGCAAGCAAGATCTGCTG	Bsh1236I	larger bands from Si50
018_4_09_m02	AJ800197	GTAGTACTTCCACTCATAGACCTCG	GACCCAAATCGAACATTAACTGAGC	XhoI	site in 165E only
018_3_11_e22	AJ796551	TTGCGTGTTTTGGGATACCGAATG	GGAATGAGTGGAATGTCTATCCAAC	Dde	site in 165E only
Idle-7	FM992416	GCAGAAGCTCATAATGCAAGCTAAAGTTG	CCATGCGTTTCCTCGAAAATCACC	MITE	present in Si50 only
Idle-90c19	FM992501	CATGTGTGCAGATGGCTTGTTTGC	CCATGCGTTTCCTCGAAAATCACC	MITE	present in 165E only
LIP1	AY223518	CAATTGAGACTTGCACCTTGTTCC	GAGTGGTCAGCATTGTGGGGTAG	Mbo1	site in 165E only
018_5_06_k18	AJ803361	GTTCTGGATTTGGGAGGATTGAGC	GACACTCTCCTTCCCAATCAATGAG	Alu	2 sites in Si50 and 1 site in 165E
Idle-10e18a	FM992450	CGAAGCCCTTAGAATTCGCTTCATATCTC	CGCAATGTTTTGGAGACTCCGTG	MITE	present in 165E only
018_5_04_j20	AJ802640	GGTGCTCGTTGACATCGTTAATGGC	GGACAGGAAGATCATAGGTAGCACAGC	Alw21I	site in 165E only
018_5_11_p15	AJ805150	CCGACGAGATACCAAAAGCGTTTC	GTTCATATCCATGGCATCACAACATAC	Nci	site in 165E only
Idle-2	FM992411	GTGTCCCACTTAGCCATTTGCTTGG	CCATGCGTTTCCTCGAAAATCACC	MITE	present in Si50 only
018_3_02_l21	AJ793550	GGAGAGCAGAGATAATCGTGCGTTAG	CATCACCACTTGCTCCCTTTCTG	Bam H1
SeussL3A	AJ620909	CTGCTGCTCTTGTTGTTTCAAGTT	CATGTTGCTGGTCCGTCAACATCTGG	Hinf	2 sites in both fragments of different sizes
SeussL3B	AJ620910	GTTCTCTTCTCTGTTGTAATTATGC	CATGTTGCTGGTCCGTCAACATCTGG	Hae3	3 sites in Si50 and two sites in 165E
Idle-06n14	FM992454	CGCATTTCATTGAATTACTCCACCAAGTC	CCATGCGTTTCCTCGAAAATCACC	MITE	present in 165E only
018_4_11_p20	AJ800998	CTCAGTTTATATTATAGCTATGGCATTTGC	CAGTTGGGTAGACAGTCTTCTTGCAG	Ava1	two sites in 165E and none in Si50
CRC-L	AY451399	CA TGG ATA TGG CTA ATC A ATC ATC ATC TG	TAT ATA TTG TGG TTG CTG GTG GTA ACA GG	indel	deletion in Si50
018_3_05_o19	AJ794665	CAAGATATCTGCTTACAGGGATAGAAGG	CGATCATCCTCTCTATTTCTCTTGCGAGG	DraI	1 site in Si50 2 sites in165E
018_5_03_n19	AJ802365	CGTGATGAATCTGAAGATGCATCACC	CCATGCGTTTCCTCGAAAATCACC	MITE	present in 165E only
Idle-56m20	FM992490	CTAGCAATGACTCATCATTCATGCTC	CGGTTTCGATATATGTTTCGGTCTGC	MITE	present in 165E only
018_3_05_f21	AJ794472	GGATTGAATGCGATGTACGACG	CCAGCTGCTCATCTTTCTGAATCAG	indel	present in 165E only
018_4_12_k01	AJ801224	GCTCATATTCATTTCTTCAGCCTTACCTC	CCATCGTGAGCTTACCACAACCTGTTG	Nhe	site in Si50 only
018_3_04_k08	AJ794216	GCATTCCAAGGCTAGGGTTTTTCAC	GAAGGCAGCTTAGCCGATGG	indel	present in Si50 only
ZS43	AJ568099	CCAGATACATAAGCCATTGAAGCTTC	GCAAGAATTGGGTTAACGGTAGC	Hph1	multiple sites
Idle-67n09	FM992479	GACATTCGTCAAAGAGATTAAGTAGTGACC	CGGTTTCGATATATGTTTCGGTCTGC	MITE	multiple bands
Idle-82d11	FM992467	CTTACATGCACATTACAATGAACCCATG	CCATGCGTTTCCTCGAAAATCACC	MITE	present in 165E only
Idle-81k24	FM992460	GCTAAACTAACTCCGATCTTGCTCTAGC	CCATGCGTTTCCTCGAAAATCACC	MITE	present in 165E only
018_2_05_p22	AJ790549	GTATTACATTTGATTACCATCGCTTGG	GTAAGTAGGCTACTGAGCACTCAG	Hinc2	2 sites in 165E, 1 in Si
018_2_09_f07	AJ791655	GATGATATGTCTGAGCAGTTGTGG	CTGATATTCTGCCACCGAATCATTCG	indel
FLO	M55525	GATGCATTCTTGTTCAAATGGGACC	CACGAGTTAATACATGTAGCAACC	Fok1	site in Si50
Idle-34	FM992443	GCTTTCTGAAGACCAAAGGCTGTAGG	CCATGCGTTTCCTCGAAAATCACC	MITE	Present in Si, not in 165E (165E probably heterozygote)
Idle-94m16	FM992500	GGTGATACAGCAGAACAAGCAAAGG	CGGTTTCGATATATGTTTCGGTCTGC	MITE	site in 165E only
Idle-28	FM992437	TTTGGTTGTGACTCAATCTTTGTAGTAGC	CCATGCGTTTCCTCGAAAATCACC	MITE	present in Si50 only
018_6_01_p15	AJ805759	CCAACATGAAATTTATCATCCACGCATAC	CACATTTTCCAACAGAGGTGGTTTGG	BssS1	site in Si
018_4_07_a24	AJ799233	CTGATGTCTACCAAAGAGCTCCAC	CAGCGTCGGAGATGAGAATTTGG	Mse	site in Si50
018_5_05_p19	AJ803115	CCAATTATAATAGTATCTGTGAGTGAAGAG	CGTCCACTCATTCTCGTAAACATCG	Bgl2	site in 165E only
018_5_08_c13	AJ803800	CCTGCATTGCCTCTCTTATTTACGTCG	CCAGTCCTTGTTCCTTTTACGCTCAC	Rsa	site in Si50
018_5_09_j08	AJ804300	GGAGGTCAACATGATTCACAGCATGG	GCAACCTTTTAAGCCTCTAACAGATGC	BseN1	site in Si
Idle-62a03	FM992491	CCAACCTCCAAACAGGTCATTATCC	CGGTTTCGATATATGTTTCGGTCTGC	MITE	present in 165E only
018_2_04_m09	AJ790136	CTCGAGACTACGACAACGGCGAACAG	CCACAACTGCTAAAACAATCACAATTC	Hinf	ovate region of tomato;
018_5_05_d20	AJ802861	GAGATGGCTTGCACAATCGATTTCC	GGCTAATGAAGCATTGAGCAGAGC	Pst	site in Si50
Idle-9	FM992418	CCCAAGTATAAATGCAGGTGAAGC	GACCTAGTAATCCATACTTACACGTTGC	MITE	present in Si50 only
Idle-83d24	FM992459	GAGGGTATAATAGGCATGGCTAAATTGG	CCATGCGTTTCCTCGAAAATCACC	MITE	present in 165E only
018_1_09_o06	AJ559280	GAGAAGTTGAGCACAGAGGTGTAG	CTTACCGTACCAATAACCTGCAAGG	Dde	Dde cuts si50 and 165e (bigger band in 165e)
Idle-8	FM992417	GCTCGTATATGTCCCAACTCAGTATGG	CGGTTTCGATATATGTTTCGGTCTGC	MITE	present in Si50 only
Idle-10	FM992419	GGTGTTGGTGATGTAGAAATAGATCAGAG	CCATGCGTTTCCTCGAAAATCACC	MITE	present in Si50 only
Idle-11	FM992420	GTGCACTGAAAGAGAGGTGTACC	GCAGAGTAGTGGTTGACATTACAAC	MITE	present in Si50 only
Idle-29	FM992438	CCAAAAGGGCAAACGAAACGCTCC	CCATGCGTTTCCTCGAAAATCACC	MITE	present in Si (165E probably heterozygote)
Idle-19	FM992428	CGTAAGTATTGGATGAGGGTAATTAGGC	CGGTTTCGATATATGTTTCGGTCTGC	MITE	present in 165E only
SeussL1	AJ620907	GACCCAGGTTCGCATCATGCCCAGC	GCATTGGCGTCATAGACTGCAGGAGTTG	Hinf	site in 165E only
SCL8-L	FM956489	CTCATAGTCGCTCGAAAAACATACTCC	GGTCATCATAAAAACGCTAATACAAC	Cfr13I	site in 165E only
Idle-88e11	FM992468	GTGTTTGTTGGAATCGAGGGATCG	CCATGCGTTTCCTCGAAAATCACC	MITE	present in 165E
018_2_03_k16	AJ789733	GCTCTAAGCATCATGCGCACATTAG	CATGTCTCCCTATTCTGACAATAGTGC	Ava1	1 site in 165E and 2 sites in Si50
Idle-51g09	FM992487	GAGAAAGAGACTTACTTTAGGGTTGAAGC	CCATGCGTTTCCTCGAAAATCACC	MITE	present in 165E only
018_6_09_c01	AJ808258	GACGATTTTGATGAAGCAAGGGCTTC	GTCCTCTGTGATCCGTCCACTAACAGG	Pvu 2	site in Si50; odd marker; mapping in repulsion OK as well
018_2_09_k03	AJ791765	GCTAAGTAATGGCTACTGCAAATCAC	CGTCTCCAAGCTATCATACGTAGTCC	Mse1	site in Si50
MIR169a	FM956490	CGGTGATGCCTATTCTGG	ACATATCCAAAATTGGGGAGC	no PCR	Present in 165E; no PCR product in Si50
ZS76	AJ568117	CAAACCATGTGCAAAGTGCAGAGC	GTTCTTCTCGTTTTGCCATTGTCC	Nde	site in 165E only
018_4_11_j24	AJ800866	CATTCTCCTAATCCAAATTGCTATGC	CATCATAAACTGTGGTCCAGAAAGAC	Nci	site in 165E only
018_5_12_d07	AJ805209	GAGTTCCCCAAATGGAATCTACAG	GTCATCGTGCACAGCATAATCCAG	VspI	site in Si50
LIP2	AY223519	TCTACCAAGACTCGACCTTTTTGC	TGACGCCTCGATACTGTGAGCTTC	EcoRI	site in Si50
CYC	Y16313	CCCTTGTGATGATTGTGAGGAAG	CATAGCTGGTTCGACTGCGAAG	Sca1	site in Si50
Idle-94b13	FM992499	CTAGCTCATTCGTCATACAAGTATCTCC	CCATGCGTTTCCTCGAAAATCACC	MITE	present in 165E
018_3_05_e19	AJ794452	GGAGTCGACTCTGTACTCGTGG	CACTTGAGTAAATCCTCCCATTTGCAG	VspI	Site in Si
Idle-01m01	FM992504	CTGTTATCTGGATGAATGTACAAGCCGTG	CCATGCGTTTCCTCGAAAATCACC	MITE	present in 165E
018_3_02_c17	AJ793362	CTCAATGGGACGACATTCAGAGGAAGC	GCAACACTTTCAGGAGTGCATCTCC	Dde	site in 165E only
018_2_06_n04	AJ790836	GCAATGGCTTCTTCTGCAGCTATCAAGC	GCTATACATGATTACCCTGTAATAATGCCAC	EcoRI	1MB long FIS contig starts with this BAC
Idle-84d09	FM992471	GCATAGCTCTAAGTTCAAATCGCATTCC	GACTTTTCTGCTTAGCTCAGATGATGC	Ase I	Site in Si 50MITE present both Si/16e; BAC 84d09 T7 end mapped
Idle-77i06	FM992493	CAATCCTGTAGTTACTCGTCAGCGAG	GCAACTTGCATATTAGATGGCATGGAC	MITE	MITE present in 165E, not in Si
018_2_08_a08	AJ791186	CAGAACCACCGGAGAGCATACG	GTCGTATGTACAAGACACCAAGTGG	no PCR	amplifies from Sippe50 only
Idle-12	FM992421	GCTCTATTGCGTAGGTTGGAGG	CAACCGTATCAGGTAACGTAAAGG	MITE	present in Si50 only
018_4_10_i01	AJ800463	GAAGAAATGGACTCACAGCTGATGC	GCACTAAGGGAAAGGTTGCTATACG	Hinf	site in Si50 only
